# Supplementary material for: Diagnostic structure of visual robotic inundated systems with fuzzy clustering membership correlation
Source: PeerJ Comput Sci. 2023 Dec 19;9:e1709. doi: 10.7717/peerj-cs.1709 (PMC10773856; doi:10.7717/peerj-cs.1709)
Supplement: Supplemental Information 2 [file peerj-cs-09-1709-s002.m]

close all;
	clear;
	clc;
	
	%% Robot parameters
	R = 0.035; L = 0.28;
	min_range=0.1; max_range=0.4;
	
	%% Fuzzy Q learning Algorithm
	% Rules and Conclusions
	NConclusions=11; 
	NRules=27; 
	
	% Action management 
	
	R_NH=-2;
	R_N=-0.8;
	R_P=0.8;
	R_PH=2;
	
	L_NH=R_NH;
	L_N=R_N;
	L_P=R_P;
	L_PH=R_PH;
	
	Actions=[L_NH R_P; L_NH R_PH; L_N R_P;  L_N R_PH; L_P R_NH;  L_P R_N; L_P R_P; L_P R_PH; L_PH R_NH; L_PH R_N; L_PH R_P]; % each row corresponds to the action index
	R_Actions=Actions(:,2);
	L_Actions=Actions(:,1);
	
	selected_WR=zeros(NRules,1); % selected actions from each rules in an iteration
	selected_WL=zeros(NRules,1);       
	
	%% Fuzzy Q learning Algorithm
	
	% Q learning coeff
	alpha0=1;             % learning rate
	gamma=0.7;              % discount factor
	epsilon0=1;            % Epsilon greedy coeffi ( exploration rate )
	decr = 0.998; 		% decrease factor  
	
	% 1-Initialisation of q table 	
	q = zeros(NRules, NConclusions);
	
	% conclusions
	Conclusions=zeros(NRules,1);
	
	% Loop
	NEpisodes=2000; 
	
	%Full exploitation params (Uncomment if necessary)
	NEpisodes=1;
	alpha0=0; % no learning
	epsilon0=0;
	load('qtable1000'); % also comment q=zeros(,) in step1
	
	% simulation parameters
	t_final=150;
	
	% the env
	[ wall_u wall_d] = environment_type2();
	
	
	for Episode = 1 : NEpisodes
	        t=0;
			vect_t=[];
			vect_x=[];
			vect_y=[];
			vect_theta=[];
	        
	        x_init=0; y_init=3.6; theta_init=65*pi/180;
	        xp=x_init ;yp=y_init; thetap=theta_init;
	        
	        cumReward=0;      % cumulative Rewerd for each episode
	        
	        Episode_end=1; % 0 if the end of episode
	        sim_delta = 0.1; % sample Time
	        
	        % Initialise Q learning params
			alphaI=alpha0;
	        epsilonI=epsilon0;
	        
	       while ( (Episode_end~=0) && (t < t_final) )     % loop until find goal state
	       t=t+sim_delta;
	       [L_sensor_p, R_sensor_p, F_sensor_p, detect] = sensor_value_obs(xp, yp, thetap,min_range,max_range, wall_u, wall_d);
	        
	       if (detect == 0)
	           W_Lc=3; W_Rc=3;
	           [ w_l,w_r] = Diff_Robot_Model(W_Lc, W_Rc, sim_delta);           
	           [xn,yn,thetan]= Odometry(w_l, w_r, sim_delta,xp,yp, thetap,[R L]);
	           xp=xn; yp=yn; thetap=thetan;
	       
	       
	       else
	            alphaI=alphaI*decr; % decrease learning rate
	            epsilonI=epsilonI*decr;
	
	            
	
	            %% 2 select an action for each fired rule
	            for rule=1:NRules
	                if rand > epsilonI   % exploitation
	                    [QValue, Curr_Conclusion] = max(q(rule,:));   % the q table is in order
	
	                else   % exploration
	                    Curr_Conclusion=round((NConclusions-1)*rand+1);
	                end
	                Conclusions(rule)=Curr_Conclusion;     % update the conclusion of each rule
	            end
	
	            %% 3-calculate the control action by the fuzzy controller 
	
	            Rules_deg0 = Rules_act_deg_obs(L_sensor_p, R_sensor_p, F_sensor_p); % rule activation "alpha")
	            W_Rules_deg0 = Rules_deg0/sum(Rules_deg0);  % weighted rule "psi" ( seen from : [2] "Action selection")
	
	            selected_WR=R_Actions(Conclusions);     
	            selected_WL=L_Actions(Conclusions);          
	
	            W_Rc= selected_WR'*W_Rules_deg0; % weigthed sum using scalar product
	            W_Lc= selected_WL'*W_Rules_deg0; 
	
	
	            %% 4-approxiame the Q function from the q-values and the firing levels of the rule
	
	            Q0=0;
	            for i=1:NRules
	                Q0=Q0+W_Rules_deg0(i)*q(i,Conclusions(i)); % seen from [2] fig3
	            end
	
	            cumReward=cumReward+Q0;
	            %% 5-take action a and let the system goes to the next state  
	
	            [ w_l,w_r] = Diff_Robot_Model(W_Lc, W_Rc, sim_delta);           
	            [xn,yn,thetan]= Odometry(w_l, w_r, sim_delta,xp,yp, thetap,[R L]);
	            [L_sensor_n, R_sensor_n, F_sensor_n, detect] = sensor_value_obs(xn, yn, thetan,min_range,max_range, wall_u, wall_d);
	
	            %% 6- observe the reinforcement signal r(t+1) and compute the value for new state
	
	            [Reward, Episode_end]= Reward_function_obs(xn,yn,L_sensor_n, R_sensor_n, F_sensor_n,L_sensor_p, R_sensor_p, F_sensor_p, wall_u, wall_d);
	
	            Rules_deg1= Rules_act_deg_obs(L_sensor_n, R_sensor_n, F_sensor_n);
	            W_Rules_deg1 = Rules_deg1/sum(Rules_deg1);
	            V=0;
	            for i=1:NRules
	               V=V+(W_Rules_deg1(i)*max(q(i,:)));            
	            end
	
	            %% 7- calculate the error signal
	            delta_Q= Reward + gamma*V-Q0;
	
	            %% 8- update q-values
	            for i=1:NRules
	               q(i,Conclusions(i))=q(i,Conclusions(i))+ alphaI*delta_Q*W_Rules_deg0(i);
	            end
	
	            xp=xn ;yp=yn; thetap=thetan;
	       end
				% Log trajectory
				vect_t=[vect_t t];
				vect_x=[vect_x xp];
				vect_y=[vect_y yp];
				vect_theta=[vect_theta thetap];  
	                        
				
	        end
	        fprintf('Episode %i terminé. Le robot a fait %i Itérations. La récopmence acumulée est %i.\n', Episode, t, cumReward);
	        
	        if mod(Episode,500)==0
	            save(strcat('qtable',int2str(Episode)),'q') ;
	        end
	end
	
	save('qtable','q');
	
	draw_PFE2(vect_x, vect_y,vect_theta,vect_t,x_init,y_init);7
	%visualization_vect(vect_x, vect_y,vect_theta,vect_t,min_range,max_range, wall_u, wall_d)
